# Supplementary material for: Assessment of Mediterranean Citrus Peel Flavonoids and Their Antioxidant Capacity Using an Innovative UV-Vis Spectrophotometric Approach
Source: Plants (Basel). 2023 Nov 30;12(23):4046. doi: 10.3390/plants12234046 (PMC10708307; doi:10.3390/plants12234046)
Supplement: Supplementary file 1 [file plants-12-04046-s001.zip]

Archive with 1 entries (1 files):
- plants-2700800-supplementary.pdf
